# Supplementary material for: The Aberrant Activation of NLRP3 in Microsatellites Stability Colon Cancer Promotes M2 Macrophage Polarization Based on the TCGA Database and Tissue Microarray Analysis
Source: Cancer Rep (Hoboken). 2026 Mar 18;9(3):e70470. doi: 10.1002/cnr2.70470 (PMC13093411; doi:10.1002/cnr2.70470)
Supplement: Supplementary file 1 — Data S1: MMR Patient Grouping. The stratification of patients into microsatellite stable (MSS) and microsatellite unstable (MSI) groups, according to their MMR gene mutation profiles, is presented, with details of patient IDs provided in the table. [file CNR2-9-e70470-s001.xlsx]

## Sheet: MMR group
groups	Gene	PMS2	MSH2	MSH6	MLH1
MSI	TCGA-5M-AAT6-01	0	1	0	0
MSI	TCGA-A6-2686-01	1	0	1	0
MSI	TCGA-A6-3809-01	0	0	0	1
MSI	TCGA-A6-6138-01	0	0	0	1
MSI	TCGA-A6-6780-01	0	0	0	1
MSI	TCGA-A6-6781-01	0	1	0	0
MSI	TCGA-AA-3492-01	0	1	0	0
MSI	TCGA-AA-3672-01	0	0	1	0
MSI	TCGA-AA-3715-01	1	0	1	1
MSI	TCGA-AA-3864-01	1	1	0	1
MSI	TCGA-AA-3949-01	0	0	1	0
MSI	TCGA-AA-3966-01	0	0	1	0
MSI	TCGA-AA-3977-01	1	1	1	0
MSI	TCGA-AA-A00N-01	0	1	1	0
MSI	TCGA-AA-A010-01	1	1	1	0
MSI	TCGA-AA-A01R-01	1	0	1	0
MSI	TCGA-AA-A02R-01	0	0	1	0
MSI	TCGA-AD-6889-01	0	1	0	1
MSI	TCGA-AD-6890-01	0	0	1	0
MSI	TCGA-AD-6895-01	0	0	1	0
MSI	TCGA-AD-A5EJ-01	0	0	0	1
MSI	TCGA-AZ-4315-01	0	1	1	0
MSI	TCGA-AZ-4614-01	0	0	0	1
MSI	TCGA-AZ-4681-01	0	1	0	0
MSI	TCGA-AZ-6598-01	0	0	1	0
MSI	TCGA-AZ-6601-01	0	0	1	1
MSI	TCGA-CA-6717-01	1	1	1	0
MSI	TCGA-CA-6719-01	0	0	0	1
MSI	TCGA-CK-4951-01	0	0	1	0
MSI	TCGA-CK-5913-01	1	0	0	0
MSI	TCGA-CM-4746-01	0	1	0	1
MSI	TCGA-CM-5348-01	0	0	0	1
MSI	TCGA-CM-6162-01	0	1	0	0
MSI	TCGA-CM-6168-01	1	0	0	0
MSI	TCGA-CM-6171-01	0	0	0	1
MSI	TCGA-CM-6674-01	0	0	0	1
MSI	TCGA-D5-6530-01	0	0	0	1
MSI	TCGA-D5-6930-01	0	1	1	0
MSI	TCGA-D5-6931-01	1	0	0	0
MSI	TCGA-DM-A1HB-01	0	0	1	0
MSI	TCGA-F4-6856-01	0	0	0	1
MSI	TCGA-G4-6320-01	0	1	0	0
MSI	TCGA-G4-6588-01	1	0	0	0
MSI	TCGA-NH-A5IV-01	0	0	1	0
MSI	TCGA-WS-AB45-01	0	1	1	0
MSS	TCGA-3L-AA1B-01	0	0	0	0
MSS	TCGA-4N-A93T-01	0	0	0	0
MSS	TCGA-4T-AA8H-01	0	0	0	0
MSS	TCGA-5M-AAT4-01	0	0	0	0
MSS	TCGA-5M-AAT5-01	0	0	0	0
MSS	TCGA-5M-AATA-01	0	0	0	0
MSS	TCGA-5M-AATE-01	0	0	0	0
MSS	TCGA-A6-2671-01	0	0	0	0
MSS	TCGA-A6-2672-01	0	0	0	0
MSS	TCGA-A6-2674-01	0	0	0	0
MSS	TCGA-A6-2675-01	0	0	0	0
MSS	TCGA-A6-2677-01	0	0	0	0
MSS	TCGA-A6-2679-01	0	0	0	0
MSS	TCGA-A6-2680-01	0	0	0	0
MSS	TCGA-A6-2681-01	0	0	0	0
MSS	TCGA-A6-2682-01	0	0	0	0
MSS	TCGA-A6-2684-01	0	0	0	0
MSS	TCGA-A6-2685-01	0	0	0	0
MSS	TCGA-A6-3807-01	0	0	0	0
MSS	TCGA-A6-3808-01	0	0	0	0
MSS	TCGA-A6-3810-01	0	0	0	0
MSS	TCGA-A6-4105-01	0	0	0	0
MSS	TCGA-A6-4107-01	0	0	0	0
MSS	TCGA-A6-5656-01	0	0	0	0
MSS	TCGA-A6-5657-01	0	0	0	0
MSS	TCGA-A6-5659-01	0	0	0	0
MSS	TCGA-A6-5660-01	0	0	0	0
MSS	TCGA-A6-5661-01	0	0	0	0
MSS	TCGA-A6-5664-01	0	0	0	0
MSS	TCGA-A6-5665-01	0	0	0	0
MSS	TCGA-A6-5666-01	0	0	0	0
MSS	TCGA-A6-5667-01	0	0	0	0
MSS	TCGA-A6-6137-01	0	0	0	0
MSS	TCGA-A6-6142-01	0	0	0	0
MSS	TCGA-A6-6648-01	0	0	0	0
MSS	TCGA-A6-6649-01	0	0	0	0
MSS	TCGA-A6-6650-01	0	0	0	0
MSS	TCGA-A6-6651-01	0	0	0	0
MSS	TCGA-A6-6652-01	0	0	0	0
MSS	TCGA-A6-6653-01	0	0	0	0
MSS	TCGA-A6-6654-01	0	0	0	0
MSS	TCGA-A6-6782-01	0	0	0	0
MSS	TCGA-A6-A565-01	0	0	0	0
MSS	TCGA-A6-A566-01	0	0	0	0
MSS	TCGA-A6-A567-01	0	0	0	0
MSS	TCGA-A6-A56B-01	0	0	0	0
MSS	TCGA-AA-3488-01	0	0	0	0
MSS	TCGA-AA-3489-01	0	0	0	0
MSS	TCGA-AA-3494-01	0	0	0	0
MSS	TCGA-AA-3495-01	0	0	0	0
MSS	TCGA-AA-3496-01	0	0	0	0
MSS	TCGA-AA-3502-01	0	0	0	0
MSS	TCGA-AA-3506-01	0	0	0	0
MSS	TCGA-AA-3509-01	0	0	0	0
MSS	TCGA-AA-3510-01	0	0	0	0
MSS	TCGA-AA-3511-01	0	0	0	0
MSS	TCGA-AA-3530-01	0	0	0	0
MSS	TCGA-AA-3655-01	0	0	0	0
MSS	TCGA-AA-3660-01	0	0	0	0
MSS	TCGA-AA-3662-01	0	0	0	0
MSS	TCGA-AA-3663-01	0	0	0	0
MSS	TCGA-AA-3664-01	0	0	0	0
MSS	TCGA-AA-3666-01	0	0	0	0
MSS	TCGA-AA-3667-01	0	0	0	0
MSS	TCGA-AA-3673-01	0	0	0	0
MSS	TCGA-AA-3675-01	0	0	0	0
MSS	TCGA-AA-3678-01	0	0	0	0
MSS	TCGA-AA-3679-01	0	0	0	0
MSS	TCGA-AA-3680-01	0	0	0	0
MSS	TCGA-AA-3681-01	0	0	0	0
MSS	TCGA-AA-3684-01	0	0	0	0
MSS	TCGA-AA-3685-01	0	0	0	0
MSS	TCGA-AA-3688-01	0	0	0	0
MSS	TCGA-AA-3692-01	0	0	0	0
MSS	TCGA-AA-3693-01	0	0	0	0
MSS	TCGA-AA-3695-01	0	0	0	0
MSS	TCGA-AA-3696-01	0	0	0	0
MSS	TCGA-AA-3697-01	0	0	0	0
MSS	TCGA-AA-3712-01	0	0	0	0
MSS	TCGA-AA-3713-01	0	0	0	0
MSS	TCGA-AA-3811-01	0	0	0	0
MSS	TCGA-AA-3812-01	0	0	0	0
MSS	TCGA-AA-3814-01	0	0	0	0
MSS	TCGA-AA-3815-01	0	0	0	0
MSS	TCGA-AA-3818-01	0	0	0	0
MSS	TCGA-AA-3819-01	0	0	0	0
MSS	TCGA-AA-3821-01	0	0	0	0
MSS	TCGA-AA-3831-01	0	0	0	0
MSS	TCGA-AA-3833-01	0	0	0	0
MSS	TCGA-AA-3837-01	0	0	0	0
MSS	TCGA-AA-3841-01	0	0	0	0
MSS	TCGA-AA-3842-01	0	0	0	0
MSS	TCGA-AA-3844-01	0	0	0	0
MSS	TCGA-AA-3845-01	0	0	0	0
MSS	TCGA-AA-3846-01	0	0	0	0
MSS	TCGA-AA-3848-01	0	0	0	0
MSS	TCGA-AA-3850-01	0	0	0	0
MSS	TCGA-AA-3851-01	0	0	0	0
MSS	TCGA-AA-3852-01	0	0	0	0
MSS	TCGA-AA-3854-01	0	0	0	0
MSS	TCGA-AA-3855-01	0	0	0	0
MSS	TCGA-AA-3856-01	0	0	0	0
MSS	TCGA-AA-3858-01	0	0	0	0
MSS	TCGA-AA-3860-01	0	0	0	0
MSS	TCGA-AA-3861-01	0	0	0	0
MSS	TCGA-AA-3862-01	0	0	0	0
MSS	TCGA-AA-3866-01	0	0	0	0
MSS	TCGA-AA-3867-01	0	0	0	0
MSS	TCGA-AA-3869-01	0	0	0	0
MSS	TCGA-AA-3870-01	0	0	0	0
MSS	TCGA-AA-3872-01	0	0	0	0
MSS	TCGA-AA-3875-01	0	0	0	0
MSS	TCGA-AA-3877-01	0	0	0	0
MSS	TCGA-AA-3930-01	0	0	0	0
MSS	TCGA-AA-3939-01	0	0	0	0
MSS	TCGA-AA-3941-01	0	0	0	0
MSS	TCGA-AA-3947-01	0	0	0	0
MSS	TCGA-AA-3950-01	0	0	0	0
MSS	TCGA-AA-3952-01	0	0	0	0
MSS	TCGA-AA-3955-01	0	0	0	0
MSS	TCGA-AA-3956-01	0	0	0	0
MSS	TCGA-AA-3967-01	0	0	0	0
MSS	TCGA-AA-3968-01	0	0	0	0
MSS	TCGA-AA-3971-01	0	0	0	0
MSS	TCGA-AA-3972-01	0	0	0	0
MSS	TCGA-AA-3973-01	0	0	0	0
MSS	TCGA-AA-3975-01	0	0	0	0
MSS	TCGA-AA-3976-01	0	0	0	0
MSS	TCGA-AA-3979-01	0	0	0	0
MSS	TCGA-AA-3980-01	0	0	0	0
MSS	TCGA-AA-3982-01	0	0	0	0
MSS	TCGA-AA-3984-01	0	0	0	0
MSS	TCGA-AA-3986-01	0	0	0	0
MSS	TCGA-AA-3989-01	0	0	0	0
MSS	TCGA-AA-3994-01	0	0	0	0
MSS	TCGA-AA-A004-01	0	0	0	0
MSS	TCGA-AA-A017-01	0	0	0	0
MSS	TCGA-AA-A01C-01	0	0	0	0
MSS	TCGA-AA-A01I-01	0	0	0	0
MSS	TCGA-NH-A8F7-01	0	0	0	0
MSS	TCGA-AA-A01S-01	0	0	0	0
MSS	TCGA-AA-A01T-01	0	0	0	0
MSS	TCGA-AA-A01V-01	0	0	0	0
MSS	TCGA-AA-A01X-01	0	0	0	0
MSS	TCGA-AA-A01Z-01	0	0	0	0
MSS	TCGA-AA-A022-01	0	0	0	0
MSS	TCGA-AA-A024-01	0	0	0	0
MSS	TCGA-AA-A02E-01	0	0	0	0
MSS	TCGA-AA-A02F-01	0	0	0	0
MSS	TCGA-AA-A02H-01	0	0	0	0
MSS	TCGA-AA-A02K-01	0	0	0	0
MSS	TCGA-AA-A02O-01	0	0	0	0
MSS	TCGA-AA-A02W-01	0	0	0	0
MSS	TCGA-AA-A02Y-01	0	0	0	0
MSS	TCGA-AA-A03F-01	0	0	0	0
MSS	TCGA-AA-A03J-01	0	0	0	0
MSS	TCGA-AD-5900-01	0	0	0	0
MSS	TCGA-AD-6548-01	0	0	0	0
MSS	TCGA-AD-6888-01	0	0	0	0
MSS	TCGA-AD-6899-01	0	0	0	0
MSS	TCGA-AD-6901-01	0	0	0	0
MSS	TCGA-AD-6963-01	0	0	0	0
MSS	TCGA-AD-6964-01	0	0	0	0
MSS	TCGA-AD-6965-01	0	0	0	0
MSS	TCGA-AD-A5EK-01	0	0	0	0
MSS	TCGA-AM-5820-01	0	0	0	0
MSS	TCGA-AM-5821-01	0	0	0	0
MSS	TCGA-AU-3779-01	0	0	0	0
MSS	TCGA-AU-6004-01	0	0	0	0
MSS	TCGA-AY-4070-01	0	0	0	0
MSS	TCGA-AY-4071-01	0	0	0	0
MSS	TCGA-AY-5543-01	0	0	0	0
MSS	TCGA-AY-6196-01	0	0	0	0
MSS	TCGA-AY-6197-01	0	0	0	0
MSS	TCGA-AY-6386-01	0	0	0	0
MSS	TCGA-AY-A54L-01	0	0	0	0
MSS	TCGA-AY-A69D-01	0	0	0	0
MSS	TCGA-AY-A71X-01	0	0	0	0
MSS	TCGA-AY-A8YK-01	0	0	0	0
MSS	TCGA-AZ-4308-01	0	0	0	0
MSS	TCGA-AZ-4313-01	0	0	0	0
MSS	TCGA-AZ-4323-01	0	0	0	0
MSS	TCGA-AZ-4615-01	0	0	0	0
MSS	TCGA-AZ-4616-01	0	0	0	0
MSS	TCGA-AZ-4682-01	0	0	0	0
MSS	TCGA-AZ-4684-01	0	0	0	0
MSS	TCGA-AZ-5403-01	0	0	0	0
MSS	TCGA-AZ-5407-01	0	0	0	0
MSS	TCGA-AZ-6599-01	0	0	0	0
MSS	TCGA-AZ-6600-01	0	0	0	0
MSS	TCGA-AZ-6603-01	0	0	0	0
MSS	TCGA-AZ-6605-01	0	0	0	0
MSS	TCGA-AZ-6606-01	0	0	0	0
MSS	TCGA-AZ-6607-01	0	0	0	0
MSS	TCGA-AZ-6608-01	0	0	0	0
MSS	TCGA-CA-5254-01	0	0	0	0
MSS	TCGA-CA-5255-01	0	0	0	0
MSS	TCGA-CA-5256-01	0	0	0	0
MSS	TCGA-CA-5796-01	0	0	0	0
MSS	TCGA-CA-5797-01	0	0	0	0
MSS	TCGA-CA-6715-01	0	0	0	0
MSS	TCGA-CA-6716-01	0	0	0	0
MSS	TCGA-CA-6718-01	0	0	0	0
MSS	TCGA-CK-4947-01	0	0	0	0
MSS	TCGA-CK-4948-01	0	0	0	0
MSS	TCGA-CK-4950-01	0	0	0	0
MSS	TCGA-CK-4952-01	0	0	0	0
MSS	TCGA-CK-5912-01	0	0	0	0
MSS	TCGA-CK-5914-01	0	0	0	0
MSS	TCGA-CK-5915-01	0	0	0	0
MSS	TCGA-CK-5916-01	0	0	0	0
MSS	TCGA-CK-6746-01	0	0	0	0
MSS	TCGA-CK-6747-01	0	0	0	0
MSS	TCGA-CK-6748-01	0	0	0	0
MSS	TCGA-CK-6751-01	0	0	0	0
MSS	TCGA-CM-4743-01	0	0	0	0
MSS	TCGA-CM-4744-01	0	0	0	0
MSS	TCGA-CM-4747-01	0	0	0	0
MSS	TCGA-CM-4748-01	0	0	0	0
MSS	TCGA-CM-4750-01	0	0	0	0
MSS	TCGA-CM-4751-01	0	0	0	0
MSS	TCGA-CM-4752-01	0	0	0	0
MSS	TCGA-CM-5341-01	0	0	0	0
MSS	TCGA-CM-5344-01	0	0	0	0
MSS	TCGA-CM-5349-01	0	0	0	0
MSS	TCGA-CM-5860-01	0	0	0	0
MSS	TCGA-CM-5861-01	0	0	0	0
MSS	TCGA-CM-5862-01	0	0	0	0
MSS	TCGA-CM-5863-01	0	0	0	0
MSS	TCGA-CM-5864-01	0	0	0	0
MSS	TCGA-CM-5868-01	0	0	0	0
MSS	TCGA-CM-6161-01	0	0	0	0
MSS	TCGA-CM-6163-01	0	0	0	0
MSS	TCGA-CM-6164-01	0	0	0	0
MSS	TCGA-CM-6165-01	0	0	0	0
MSS	TCGA-CM-6166-01	0	0	0	0
MSS	TCGA-CM-6167-01	0	0	0	0
MSS	TCGA-CM-6169-01	0	0	0	0
MSS	TCGA-CM-6170-01	0	0	0	0
MSS	TCGA-CM-6172-01	0	0	0	0
MSS	TCGA-CM-6675-01	0	0	0	0
MSS	TCGA-CM-6676-01	0	0	0	0
MSS	TCGA-CM-6677-01	0	0	0	0
MSS	TCGA-CM-6678-01	0	0	0	0
MSS	TCGA-CM-6679-01	0	0	0	0
MSS	TCGA-CM-6680-01	0	0	0	0
MSS	TCGA-D5-5537-01	0	0	0	0
MSS	TCGA-D5-5538-01	0	0	0	0
MSS	TCGA-D5-5539-01	0	0	0	0
MSS	TCGA-D5-5540-01	0	0	0	0
MSS	TCGA-D5-5541-01	0	0	0	0
MSS	TCGA-D5-6529-01	0	0	0	0
MSS	TCGA-D5-6531-01	0	0	0	0
MSS	TCGA-D5-6532-01	0	0	0	0
MSS	TCGA-D5-6533-01	0	0	0	0
MSS	TCGA-D5-6534-01	0	0	0	0
MSS	TCGA-D5-6535-01	0	0	0	0
MSS	TCGA-D5-6536-01	0	0	0	0
MSS	TCGA-D5-6537-01	0	0	0	0
MSS	TCGA-D5-6538-01	0	0	0	0
MSS	TCGA-D5-6539-01	0	0	0	0
MSS	TCGA-D5-6540-01	0	0	0	0
MSS	TCGA-D5-6541-01	0	0	0	0
MSS	TCGA-D5-6898-01	0	0	0	0
MSS	TCGA-D5-6920-01	0	0	0	0
MSS	TCGA-D5-6922-01	0	0	0	0
MSS	TCGA-D5-6924-01	0	0	0	0
MSS	TCGA-D5-6926-01	0	0	0	0
MSS	TCGA-D5-6927-01	0	0	0	0
MSS	TCGA-D5-6928-01	0	0	0	0
MSS	TCGA-D5-6929-01	0	0	0	0
MSS	TCGA-D5-6932-01	0	0	0	0
MSS	TCGA-D5-7000-01	0	0	0	0
MSS	TCGA-DM-A0X9-01	0	0	0	0
MSS	TCGA-DM-A0XD-01	0	0	0	0
MSS	TCGA-DM-A0XF-01	0	0	0	0
MSS	TCGA-DM-A1D0-01	0	0	0	0
MSS	TCGA-DM-A1D4-01	0	0	0	0
MSS	TCGA-DM-A1D6-01	0	0	0	0
MSS	TCGA-DM-A1D7-01	0	0	0	0
MSS	TCGA-DM-A1D8-01	0	0	0	0
MSS	TCGA-DM-A1D9-01	0	0	0	0
MSS	TCGA-DM-A1DA-01	0	0	0	0
MSS	TCGA-DM-A1DB-01	0	0	0	0
MSS	TCGA-DM-A1HA-01	0	0	0	0
MSS	TCGA-DM-A280-01	0	0	0	0
MSS	TCGA-DM-A282-01	0	0	0	0
MSS	TCGA-DM-A285-01	0	0	0	0
MSS	TCGA-DM-A288-01	0	0	0	0
MSS	TCGA-DM-A28A-01	0	0	0	0
MSS	TCGA-DM-A28C-01	0	0	0	0
MSS	TCGA-DM-A28E-01	0	0	0	0
MSS	TCGA-DM-A28F-01	0	0	0	0
MSS	TCGA-DM-A28G-01	0	0	0	0
MSS	TCGA-DM-A28H-01	0	0	0	0
MSS	TCGA-DM-A28K-01	0	0	0	0
MSS	TCGA-DM-A28M-01	0	0	0	0
MSS	TCGA-F4-6459-01	0	0	0	0
MSS	TCGA-F4-6460-01	0	0	0	0
MSS	TCGA-F4-6461-01	0	0	0	0
MSS	TCGA-F4-6463-01	0	0	0	0
MSS	TCGA-F4-6569-01	0	0	0	0
MSS	TCGA-F4-6570-01	0	0	0	0
MSS	TCGA-F4-6703-01	0	0	0	0
MSS	TCGA-F4-6704-01	0	0	0	0
MSS	TCGA-F4-6805-01	0	0	0	0
MSS	TCGA-F4-6806-01	0	0	0	0
MSS	TCGA-F4-6807-01	0	0	0	0
MSS	TCGA-F4-6808-01	0	0	0	0
MSS	TCGA-F4-6809-01	0	0	0	0
MSS	TCGA-F4-6854-01	0	0	0	0
MSS	TCGA-F4-6855-01	0	0	0	0
MSS	TCGA-G4-6293-01	0	0	0	0
MSS	TCGA-G4-6294-01	0	0	0	0
MSS	TCGA-G4-6295-01	0	0	0	0
MSS	TCGA-G4-6297-01	0	0	0	0
MSS	TCGA-G4-6298-01	0	0	0	0
MSS	TCGA-G4-6299-01	0	0	0	0
MSS	TCGA-G4-6302-01	0	0	0	0
MSS	TCGA-G4-6303-01	0	0	0	0
MSS	TCGA-G4-6304-01	0	0	0	0
MSS	TCGA-G4-6306-01	0	0	0	0
MSS	TCGA-G4-6307-01	0	0	0	0
MSS	TCGA-G4-6309-01	0	0	0	0
MSS	TCGA-G4-6310-01	0	0	0	0
MSS	TCGA-G4-6311-01	0	0	0	0
MSS	TCGA-G4-6314-01	0	0	0	0
MSS	TCGA-G4-6315-01	0	0	0	0
MSS	TCGA-G4-6317-01	0	0	0	0
MSS	TCGA-G4-6321-01	0	0	0	0
MSS	TCGA-G4-6322-01	0	0	0	0
MSS	TCGA-G4-6323-01	0	0	0	0
MSS	TCGA-G4-6586-01	0	0	0	0
MSS	TCGA-G4-6625-01	0	0	0	0
MSS	TCGA-G4-6626-01	0	0	0	0
MSS	TCGA-G4-6627-01	0	0	0	0
MSS	TCGA-G4-6628-01	0	0	0	0
MSS	TCGA-NH-A50T-01	0	0	0	0
MSS	TCGA-NH-A50U-01	0	0	0	0
MSS	TCGA-NH-A50V-01	0	0	0	0
MSS	TCGA-NH-A6GA-01	0	0	0	0
MSS	TCGA-NH-A6GB-01	0	0	0	0
MSS	TCGA-NH-A6GC-01	0	0	0	0
MSS	TCGA-NH-A8F7-01	0	0	0	0
MSS	TCGA-NH-A8F8-01	0	0	0	0
MSS	TCGA-QG-A5YV-01	0	0	0	0
MSS	TCGA-QG-A5YW-01	0	0	0	0
MSS	TCGA-QG-A5YX-01	0	0	0	0
MSS	TCGA-QG-A5Z1-01	0	0	0	0
MSS	TCGA-QG-A5Z2-01	0	0	0	0
MSS	TCGA-QL-A97D-01	0	0	0	0
MSS	TCGA-RU-A8FL-01	0	0	0	0
MSS	TCGA-SS-A7HO-01	0	0	0	0
MSS	TCGA-T9-A92H-01	0	0	0	0
