# Supplementary material for: The Aberrant Activation of NLRP3 in Microsatellites Stability Colon Cancer Promotes M2 Macrophage Polarization Based on the TCGA Database and Tissue Microarray Analysis
Source: Cancer Rep (Hoboken). 2026 Mar 18;9(3):e70470. doi: 10.1002/cnr2.70470 (PMC13093411; doi:10.1002/cnr2.70470)
Supplement: Supplementary file 2 — Data S2: Mutation Data. This table lists the detailed mutational profiles of 45 patients identified with MMR gene mutations. The data were obtained by downloading and screening the colorectal cancer mutation dataset from The Cancer Genome Atlas (TCGA). [file CNR2-9-e70470-s002.xlsx]

## Sheet: Sheet1
Gene	Study of Origin	Sample ID	Cancer Type	Cancer Type Detailed	Protein Change	Annotation	Custom Driver	Custom Driver Tiers	Functional Impact	Mutation Type	Variant Type	Copy #	MS	VS	Center	Chromosome	Start Pos	End Pos	Ref	Var	HGVSg	HGVSc	Allele Freq (T)	Allele Freq (N)	Variant Reads	Ref Reads	Variant Reads (Normal)	Ref Reads (Normal)	# Mut in Sample	Exon	gnomAD	ClinVar	dbSNP	SIGNAL	Diagnosis Age	American Joint Committee on Cancer Publication Version Type	Biopsy Site	Last Communication Contact from Initial Pathologic Diagnosis Date	Birth from Initial Pathologic Diagnosis Date	Death from Initial Pathologic Diagnosis Date	Disease Free (Months)	Disease Free Status	Disease Type	Ethnicity Category	Fraction Genome Altered	ICD-10 Classification	Is FFPE	Morphology	Oncotree Code
MSH2	Colon Adenocarcinoma (TCGA, GDC)	TCGA-5M-AAT6-01	Colon Adenocarcinoma	Colon Adenocarcinoma	C697Y	OncoKB: Likely Oncogenic, level NA, resistance NA;CIViC: NA;CancerHotspot: no;3DHotspot: no			MutationAssessor: NA;SIFT: NA;Polyphen-2: NA;AlphaMissense: NA	Missense_Mutation	SNP	Diploid	Somatic	NA	BCM	2	47476451	47476451	G	A	2:g.47476451G>A	ENST00000233146.7:c.2090G>A	0.31		59	131			1756			Likely_pathogenic			40	6th	Colon		-14852	290			Colon Adenocarcinoma	HISPANIC OR LATINO	01:11:08.160000	C18.2	NO	8140-03-01	COAD
PMS2	Colon Adenocarcinoma (TCGA, GDC)	TCGA-A6-2686-01	Colon Adenocarcinoma	Colon Adenocarcinoma	X725_splice	OncoKB: Likely Oncogenic, level NA, resistance NA;CIViC: NA;CancerHotspot: no;3DHotspot: no			MutationAssessor: NA;SIFT: NA;Polyphen-2: NA;AlphaMissense: NA	Splice_Site	SNP	Diploid	Somatic	NA	BCM	7	5982823	5982823	C	T	7:g.5982823C>T	ENST00000265849.12:c.2174+1G>A	0.19		24	104			1940			Pathogenic			81	6th	Colon	488	-29623	1126			Colon Adenocarcinoma	NOT HISPANIC OR LATINO	07:21:38.880000	C18.9	NO	8140-03-01	COAD
PMS2	Colon Adenocarcinoma (TCGA, GDC)	TCGA-A6-2686-01	Colon Adenocarcinoma	Colon Adenocarcinoma	E76V	OncoKB: Unknown, level NA, resistance NA;CIViC: NA;CancerHotspot: no;3DHotspot: no			MutationAssessor: NA;SIFT: NA;Polyphen-2: NA;AlphaMissense: NA	Missense_Mutation	SNP	Diploid	Somatic	NA	BCM	7	6003995	6003995	T	A	7:g.6003995T>A	ENST00000265849.12:c.227A>T	0.14		25	150			1940			Uncertain_significance			81	6th	Colon	488	-29623	1126			Colon Adenocarcinoma	NOT HISPANIC OR LATINO	07:21:38.880000	C18.9	NO	8140-03-01	COAD
MSH6	Colon Adenocarcinoma (TCGA, GDC)	TCGA-A6-2686-01	Colon Adenocarcinoma	Colon Adenocarcinoma	F134Lfs*15	OncoKB: Likely Oncogenic, level NA, resistance NA;CIViC: NA;CancerHotspot: no;3DHotspot: no			MutationAssessor: NA;SIFT: NA;Polyphen-2: NA;AlphaMissense: NA	Frame_Shift_Del	DEL	Diploid	Somatic	NA	BCM	2	47791063	47791063	T	-	2:g.47791063del	ENST00000234420.11:c.402del	0.21		16	59			1940			Pathogenic			81	6th	Colon	488	-29623	1126			Colon Adenocarcinoma	NOT HISPANIC OR LATINO	07:21:38.880000	C18.9	NO	8140-03-01	COAD
MLH1	Colon Adenocarcinoma (TCGA, GDC)	TCGA-A6-6138-01	Colon Adenocarcinoma	Colon Adenocarcinoma	V16M	OncoKB: Unknown, level NA, resistance NA;CIViC: NA;CancerHotspot: no;3DHotspot: no			MutationAssessor: NA;SIFT: NA;Polyphen-2: NA;AlphaMissense: NA	Missense_Mutation	SNP	Diploid	Somatic	NA	BCM	3	36993593	36993593	G	A	3:g.36993593G>A	ENST00000231790.8:c.46G>A	0.23		25	82			83			Uncertain_significance			61		Colon	182	-22523				Colon Adenocarcinoma	NOT HISPANIC OR LATINO	0.2205	C18.0	NO	8140-03-01	COAD
MLH1	Colon Adenocarcinoma (TCGA, GDC)	TCGA-A6-6780-01	Colon Adenocarcinoma	Colon Adenocarcinoma	G67R	OncoKB: Likely Oncogenic, level_3b, resistance NA;CIViC: diagnosticCount: 0, predictiveCount: 0, prognosticCount: 0, predisposingCount: 0, oncogenicCount: 1, functionalCount: 0;CancerHotspot: no;3DHotspot: no			MutationAssessor: NA;SIFT: NA;Polyphen-2: NA;AlphaMissense: NA	Missense_Mutation	SNP	Diploid	Somatic	NA	BCM	3	36996701	36996701	G	A	3:g.36996701G>A	ENST00000231790.8:c.199G>A	0.68		41	19			1153			Pathogenic			74	7th	Colon	87	-27250				Colon Mucinous Adenocarcinoma	NOT HISPANIC OR LATINO	01:48:00	C18.2	NO	8480-03-01	COAD
MSH2	Colon Adenocarcinoma (TCGA, GDC)	TCGA-A6-6781-01	Colon Adenocarcinoma	Colon Adenocarcinoma	T806Kfs*4	OncoKB: Likely Oncogenic, level NA, resistance NA;CIViC: NA;CancerHotspot: no;3DHotspot: no			MutationAssessor: NA;SIFT: NA;Polyphen-2: NA;AlphaMissense: NA	Frame_Shift_Del	DEL	Diploid	Somatic	NA	BCM	2	47478472	47478478	CACTCAC	-	2:g.47478472_47478478del	ENST00000233146.7:c.2415_2421del	0.18		13	61			1891						43	7th	Colon	158	-15842				Colon Mucinous Adenocarcinoma	NOT HISPANIC OR LATINO	00:09:30.240000	C18.9	NO	8480-03-01	COAD
MLH1	Colon Adenocarcinoma (TCGA, GDC)	TCGA-A6-6781-01	Colon Adenocarcinoma	Colon Adenocarcinoma	K196Nfs*6	OncoKB: Likely Oncogenic, level_3b, resistance NA;CIViC: NA;CancerHotspot: no;3DHotspot: no			MutationAssessor: NA;SIFT: NA;Polyphen-2: NA;AlphaMissense: NA	Frame_Shift_Del	DEL	Diploid	Somatic	NA	BCM	3	37011857	37011857	A	-	3:g.37011857del	ENST00000231790.8:c.588del	0.21		30	110			1891			Pathogenic			43	7th	Colon	158	-15842				Colon Mucinous Adenocarcinoma	NOT HISPANIC OR LATINO	00:09:30.240000	C18.9	NO	8480-03-01	COAD
MSH2	Colon Adenocarcinoma (TCGA, GDC)	TCGA-AA-3492-01	Colon Adenocarcinoma	Colon Adenocarcinoma	S168P	OncoKB: Unknown, level NA, resistance NA;CIViC: NA;CancerHotspot: no;3DHotspot: no			MutationAssessor: NA;SIFT: NA;Polyphen-2: NA;AlphaMissense: NA	Missense_Mutation	SNP	Diploid	Somatic	NA	BCM	2	47410229	47410229	T	C	2:g.47410229T>C	ENST00000233146.7:c.502T>C	0.29		18	44			1839						89	5th	Colon	0	-32871	1			Colon Adenocarcinoma		00:06:37.440000	C18.2	NO	8140-03-01	COAD
MSH2	Colon Adenocarcinoma (TCGA, GDC)	TCGA-AA-3492-01	Colon Adenocarcinoma	Colon Adenocarcinoma	N799del	OncoKB: Unknown, level NA, resistance NA;CIViC: NA;CancerHotspot: no;3DHotspot: no			MutationAssessor: NA;SIFT: NA;Polyphen-2: NA;AlphaMissense: NA	In_Frame_Del	DEL	Diploid	Somatic	NA	BCM	2	47478452	47478454	TAA	-	2:g.47478452_47478454del	ENST00000233146.7:c.2395_2397del	0.29		20	48			1839			Uncertain_significance			89	5th	Colon	0	-32871	1			Colon Adenocarcinoma		00:06:37.440000	C18.2	NO	8140-03-01	COAD
MSH6	Colon Adenocarcinoma (TCGA, GDC)	TCGA-AA-3532-01	Colon Adenocarcinoma	Colon Adenocarcinoma	K13T	OncoKB: Unknown, level NA, resistance NA;CIViC: NA;CancerHotspot: no;3DHotspot: no			MutationAssessor: NA;SIFT: NA;Polyphen-2: NA;AlphaMissense: NA	Missense_Mutation	SNP	Diploid	Somatic	NA	BCM	2	47783271	47783271	A	C	2:g.47783271A>C	ENST00000234420.11:c.38A>C	0.32		30	65			18			Uncertain_significance			63	6th	Colon	0	-23133		14.0053	0:DiseaseFree	Colon Adenocarcinoma		08:46:27.840000	C18.9	NO	8140-03-01	COAD
MSH6	Colon Adenocarcinoma (TCGA, GDC)	TCGA-AA-3672-01	Colon Adenocarcinoma	Colon Adenocarcinoma	F882Lfs*24	OncoKB: Likely Oncogenic, level NA, resistance NA;CIViC: NA;CancerHotspot: no;3DHotspot: no			MutationAssessor: NA;SIFT: NA;Polyphen-2: NA;AlphaMissense: NA	Frame_Shift_Del	DEL	Diploid	Somatic	NA	WUGSC	2	47800626	47800626	T	-	2:g.47800626del	ENST00000234420.11:c.2646del	0.27		130	344			1603			Pathogenic			89	5th	Colon	0	-32873				Colon Adenocarcinoma		01:06:31.680000	C18.4	NO	8140-03-01	COAD
PMS2	Colon Adenocarcinoma (TCGA, GDC)	TCGA-AA-3715-01	Colon Adenocarcinoma	Colon Adenocarcinoma	V415M	OncoKB: Unknown, level NA, resistance NA;CIViC: NA;CancerHotspot: no;3DHotspot: no			MutationAssessor: NA;SIFT: NA;Polyphen-2: NA;AlphaMissense: NA	Missense_Mutation	SNP	Diploid	Somatic	NA	WUGSC	7	5987522	5987522	C	T	7:g.5987522C>T	ENST00000265849.12:c.1243G>A	0.54		62	52			2040			Conflicting_classifications_of_pathogenicity(Uncertain_significance(4)|Benign(2)|Likely_benign(6))			77	5th	Colon	30	-28428	579	13.019	1:Recurred/Progressed	Colon Adenocarcinoma		01:09:41.760000	C18.2	NO	8560-03-01	COAD
MSH6	Colon Adenocarcinoma (TCGA, GDC)	TCGA-AA-3715-01	Colon Adenocarcinoma	Colon Adenocarcinoma	R1095H	OncoKB: Likely Neutral, level NA, resistance NA;CIViC: NA;CancerHotspot: no;3DHotspot: no			MutationAssessor: NA;SIFT: NA;Polyphen-2: NA;AlphaMissense: NA	Missense_Mutation	SNP	Diploid	Somatic	NA	WUGSC	2	47803531	47803531	G	A	2:g.47803531G>A	ENST00000234420.11:c.3284G>A	0.34		72	137			2040			Conflicting_classifications_of_pathogenicity(Uncertain_significance(8)|Likely_benign(3))			77	5th	Colon	30	-28428	579	13.019	1:Recurred/Progressed	Colon Adenocarcinoma		01:09:41.760000	C18.2	NO	8560-03-01	COAD
MSH6	Colon Adenocarcinoma (TCGA, GDC)	TCGA-AA-3715-01	Colon Adenocarcinoma	Colon Adenocarcinoma	A457D	OncoKB: Unknown, level NA, resistance NA;CIViC: NA;CancerHotspot: no;3DHotspot: no			MutationAssessor: NA;SIFT: NA;Polyphen-2: NA;AlphaMissense: NA	Missense_Mutation	SNP	Diploid	Somatic	NA	WUGSC	2	47799353	47799353	C	A	2:g.47799353C>A	ENST00000234420.11:c.1370C>A	0.23		42	142			2040						77	5th	Colon	30	-28428	579	13.019	1:Recurred/Progressed	Colon Adenocarcinoma		01:09:41.760000	C18.2	NO	8560-03-01	COAD
MLH1	Colon Adenocarcinoma (TCGA, GDC)	TCGA-AA-3715-01	Colon Adenocarcinoma	Colon Adenocarcinoma	R9Q	OncoKB: Unknown, level NA, resistance NA;CIViC: NA;CancerHotspot: no;3DHotspot: no			MutationAssessor: NA;SIFT: NA;Polyphen-2: NA;AlphaMissense: NA	Missense_Mutation	SNP	Diploid	Somatic	NA	WUGSC	3	36993573	36993573	G	A	3:g.36993573G>A	ENST00000231790.8:c.26G>A	0.49		23	24			2040			Uncertain_significance			77	5th	Colon	30	-28428	579	13.019	1:Recurred/Progressed	Colon Adenocarcinoma		01:09:41.760000	C18.2	NO	8560-03-01	COAD
MLH1	Colon Adenocarcinoma (TCGA, GDC)	TCGA-AA-3715-01	Colon Adenocarcinoma	Colon Adenocarcinoma	L590I	OncoKB: Unknown, level NA, resistance NA;CIViC: NA;CancerHotspot: no;3DHotspot: no			MutationAssessor: NA;SIFT: NA;Polyphen-2: NA;AlphaMissense: NA	Missense_Mutation	SNP	Diploid	Somatic	NA	WUGSC	3	37047555	37047555	T	A	3:g.37047555T>A	ENST00000231790.8:c.1768T>A	0.24		40	127			2040						77	5th	Colon	30	-28428	579	13.019	1:Recurred/Progressed	Colon Adenocarcinoma		01:09:41.760000	C18.2	NO	8560-03-01	COAD
MSH2	Colon Adenocarcinoma (TCGA, GDC)	TCGA-AA-3864-01	Colon Adenocarcinoma	Colon Adenocarcinoma	A305T	OncoKB: Likely Neutral, level NA, resistance NA;CIViC: NA;CancerHotspot: no;3DHotspot: no			MutationAssessor: NA;SIFT: NA;Polyphen-2: NA;AlphaMissense: NA	Missense_Mutation	SNP	Diploid	Somatic	NA	BCM	2	47414389	47414389	G	A	2:g.47414389G>A	ENST00000233146.7:c.913G>A	0.33		48	99			2140			Conflicting_classifications_of_pathogenicity(Uncertain_significance(2)|Likely_benign(7))			71	5th	Colon	0	-26237		20.9751	0:DiseaseFree	Colon Adenocarcinoma		00:01:00.480000	C18.0	NO	8140-03-01	COAD
PMS2	Colon Adenocarcinoma (TCGA, GDC)	TCGA-AA-3864-01	Colon Adenocarcinoma	Colon Adenocarcinoma	R421*	OncoKB: Likely Oncogenic, level NA, resistance NA;CIViC: NA;CancerHotspot: no;3DHotspot: no			MutationAssessor: NA;SIFT: NA;Polyphen-2: NA;AlphaMissense: NA	Nonsense_Mutation	SNP	Diploid	Somatic	NA	BCM	7	5987504	5987504	G	A	7:g.5987504G>A	ENST00000265849.12:c.1261C>T	0.36		63	112			2140			Pathogenic			71	5th	Colon	0	-26237		20.9751	0:DiseaseFree	Colon Adenocarcinoma		00:01:00.480000	C18.0	NO	8140-03-01	COAD
MSH6	Colon Adenocarcinoma (TCGA, GDC)	TCGA-AA-3949-01	Colon Adenocarcinoma	Colon Adenocarcinoma	R361H	OncoKB: Inconclusive, level NA, resistance NA;CIViC: NA;CancerHotspot: no;3DHotspot: no			MutationAssessor: NA;SIFT: NA;Polyphen-2: NA;AlphaMissense: NA	Missense_Mutation	SNP	Diploid	Somatic	NA	BCM	2	47799065	47799065	G	A	2:g.47799065G>A	ENST00000234420.11:c.1082G>A	0.28		51	131			1039			Conflicting_classifications_of_pathogenicity(Uncertain_significance(8)|Benign(1)|Likely_benign(1))			87	6th	Colon	30	-32081				Colon Mucinous Adenocarcinoma		00:02:18.240000	C18.2	NO	8480-03-01	COAD
MSH6	Colon Adenocarcinoma (TCGA, GDC)	TCGA-AA-3966-01	Colon Adenocarcinoma	Colon Adenocarcinoma	S1094P	OncoKB: Unknown, level NA, resistance NA;CIViC: NA;CancerHotspot: no;3DHotspot: no			MutationAssessor: NA;SIFT: NA;Polyphen-2: NA;AlphaMissense: NA	Missense_Mutation	SNP	Diploid	Somatic	NA	BCM;WUGSC	2	47803527	47803527	T	C	2:g.47803527T>C	ENST00000234420.11:c.3280T>C	0.35		128	238			1243						89	6th	Colon	61	-32537				Colon Mucinous Adenocarcinoma		04:45:59.040000	C18.9	NO	8480-03-01	COAD
MSH2	Colon Adenocarcinoma (TCGA, GDC)	TCGA-AA-3977-01	Colon Adenocarcinoma	Colon Adenocarcinoma	M83I	OncoKB: Unknown, level NA, resistance NA;CIViC: NA;CancerHotspot: no;3DHotspot: no			MutationAssessor: NA;SIFT: NA;Polyphen-2: NA;AlphaMissense: NA	Missense_Mutation	SNP	Diploid	Somatic	NA	BCM	2	47408438	47408438	G	T	2:g.47408438G>T	ENST00000233146.7:c.249G>T	0.33		68	139			3946			Uncertain_significance			65	6th	Colon	31	-23832		42.016	0:DiseaseFree	Colon Adenocarcinoma		00:00:34.560000	C18.7	NO	8140-03-01	COAD
PMS2	Colon Adenocarcinoma (TCGA, GDC)	TCGA-AA-3977-01	Colon Adenocarcinoma	Colon Adenocarcinoma	E757D	OncoKB: Unknown, level NA, resistance NA;CIViC: NA;CancerHotspot: no;3DHotspot: no			MutationAssessor: NA;SIFT: NA;Polyphen-2: NA;AlphaMissense: NA	Missense_Mutation	SNP	Diploid	Somatic	NA	BCM	7	5978600	5978600	T	G	7:g.5978600T>G	ENST00000265849.12:c.2271A>C	0.22		157	556			3946			Uncertain_significance			65	6th	Colon	31	-23832		42.016	0:DiseaseFree	Colon Adenocarcinoma		00:00:34.560000	C18.7	NO	8140-03-01	COAD
MSH6	Colon Adenocarcinoma (TCGA, GDC)	TCGA-AA-3977-01	Colon Adenocarcinoma	Colon Adenocarcinoma	A175T	OncoKB: Unknown, level NA, resistance NA;CIViC: NA;CancerHotspot: no;3DHotspot: no			MutationAssessor: NA;SIFT: NA;Polyphen-2: NA;AlphaMissense: NA	Missense_Mutation	SNP	Diploid	Somatic	NA	BCM	2	47795959	47795959	G	A	2:g.47795959G>A	ENST00000234420.11:c.523G>A	0.24		40	125			3946			Uncertain_significance			65	6th	Colon	31	-23832		42.016	0:DiseaseFree	Colon Adenocarcinoma		00:00:34.560000	C18.7	NO	8140-03-01	COAD
MSH6	Colon Adenocarcinoma (TCGA, GDC)	TCGA-AA-3977-01	Colon Adenocarcinoma	Colon Adenocarcinoma	R922Q	OncoKB: Unknown, level NA, resistance NA;CIViC: NA;CancerHotspot: no;3DHotspot: no			MutationAssessor: NA;SIFT: NA;Polyphen-2: NA;AlphaMissense: NA	Missense_Mutation	SNP	Diploid	Somatic	NA	BCM	2	47800748	47800748	G	A	2:g.47800748G>A	ENST00000234420.11:c.2765G>A	0.32		29	61			3946			Likely_benign			65	6th	Colon	31	-23832		42.016	0:DiseaseFree	Colon Adenocarcinoma		00:00:34.560000	C18.7	NO	8140-03-01	COAD
MSH2	Colon Adenocarcinoma (TCGA, GDC)	TCGA-AA-A00N-01	Colon Adenocarcinoma	Colon Adenocarcinoma	E580*	OncoKB: Likely Oncogenic, level NA, resistance NA;CIViC: NA;CancerHotspot: no;3DHotspot: no			MutationAssessor: NA;SIFT: NA;Polyphen-2: NA;AlphaMissense: NA	Nonsense_Mutation	SNP	Diploid	Somatic	NA	BCM;WUGSC	2	47471041	47471041	G	T	2:g.47471041G>T	ENST00000233146.7:c.1738G>T	0.19		66	274			4927			Pathogenic			75	6th	Colon		-27667	122			Colon Mucinous Adenocarcinoma		00:01:00.480000	C18.0	NO	8480-03-01	COAD
MSH6	Colon Adenocarcinoma (TCGA, GDC)	TCGA-AA-A00N-01	Colon Adenocarcinoma	Colon Adenocarcinoma	E946*	OncoKB: Likely Oncogenic, level NA, resistance NA;CIViC: NA;CancerHotspot: no;3DHotspot: no			MutationAssessor: NA;SIFT: NA;Polyphen-2: NA;AlphaMissense: NA	Nonsense_Mutation	SNP	Diploid	Somatic	NA	BCM;WUGSC	2	47800819	47800819	G	T	2:g.47800819G>T	ENST00000234420.11:c.2836G>T	0.22		19	68			4927			Pathogenic			75	6th	Colon		-27667	122			Colon Mucinous Adenocarcinoma		00:01:00.480000	C18.0	NO	8480-03-01	COAD
MSH6	Colon Adenocarcinoma (TCGA, GDC)	TCGA-AA-A00N-01	Colon Adenocarcinoma	Colon Adenocarcinoma	K185T	OncoKB: Unknown, level NA, resistance NA;CIViC: NA;CancerHotspot: no;3DHotspot: no			MutationAssessor: NA;SIFT: NA;Polyphen-2: NA;AlphaMissense: NA	Missense_Mutation	SNP	Diploid	Somatic	NA	BCM;WUGSC	2	47795990	47795990	A	C	2:g.47795990A>C	ENST00000234420.11:c.554A>C	0.2		54	211			4927			Uncertain_significance			75	6th	Colon		-27667	122			Colon Mucinous Adenocarcinoma		00:01:00.480000	C18.0	NO	8480-03-01	COAD
MSH2	Colon Adenocarcinoma (TCGA, GDC)	TCGA-AA-A010-01	Colon Adenocarcinoma	Colon Adenocarcinoma	K550T	OncoKB: Unknown, level NA, resistance NA;CIViC: NA;CancerHotspot: no;3DHotspot: no			MutationAssessor: NA;SIFT: NA;Polyphen-2: NA;AlphaMissense: NA	Missense_Mutation	SNP	Diploid	Somatic	NA	BCM;WUGSC	2	47466796	47466796	A	C	2:g.47466796A>C	ENST00000233146.7:c.1649A>C	0.36		89	156			6895			Uncertain_significance			46	6th	Colon	0	-16922		51.9775	0:DiseaseFree	Colon Adenocarcinoma		00:08:03.840000	C18.4	NO	8140-03-01	COAD
PMS2	Colon Adenocarcinoma (TCGA, GDC)	TCGA-AA-A010-01	Colon Adenocarcinoma	Colon Adenocarcinoma	K301Q	OncoKB: Unknown, level NA, resistance NA;CIViC: NA;CancerHotspot: no;3DHotspot: no			MutationAssessor: NA;SIFT: NA;Polyphen-2: NA;AlphaMissense: NA	Missense_Mutation	SNP	Diploid	Somatic	NA	BCM;WUGSC	7	5995536	5995536	T	G	7:g.5995536T>G	ENST00000265849.12:c.901A>C	0.4		38	58			6895						46	6th	Colon	0	-16922		51.9775	0:DiseaseFree	Colon Adenocarcinoma		00:08:03.840000	C18.4	NO	8140-03-01	COAD
MSH6	Colon Adenocarcinoma (TCGA, GDC)	TCGA-AA-A010-01	Colon Adenocarcinoma	Colon Adenocarcinoma	E1322*	OncoKB: Likely Oncogenic, level NA, resistance NA;CIViC: NA;CancerHotspot: no;3DHotspot: no			MutationAssessor: NA;SIFT: NA;Polyphen-2: NA;AlphaMissense: NA	Nonsense_Mutation	SNP	Diploid	Somatic	NA	BCM;WUGSC	2	47806614	47806614	G	T	2:g.47806614G>T	ENST00000234420.11:c.3964G>T	0.34		98	188			6895			Pathogenic			46	6th	Colon	0	-16922		51.9775	0:DiseaseFree	Colon Adenocarcinoma		00:08:03.840000	C18.4	NO	8140-03-01	COAD
MSH6	Colon Adenocarcinoma (TCGA, GDC)	TCGA-AA-A010-01	Colon Adenocarcinoma	Colon Adenocarcinoma	E946*	OncoKB: Likely Oncogenic, level NA, resistance NA;CIViC: NA;CancerHotspot: no;3DHotspot: no			MutationAssessor: NA;SIFT: NA;Polyphen-2: NA;AlphaMissense: NA	Nonsense_Mutation	SNP	Diploid	Somatic	NA	BCM;WUGSC	2	47800819	47800819	G	T	2:g.47800819G>T	ENST00000234420.11:c.2836G>T	0.43		146	194			6895			Pathogenic			46	6th	Colon	0	-16922		51.9775	0:DiseaseFree	Colon Adenocarcinoma		00:08:03.840000	C18.4	NO	8140-03-01	COAD
MLH1	Colon Adenocarcinoma (TCGA, GDC)	TCGA-AA-A01P-01	Colon Adenocarcinoma	Colon Adenocarcinoma	D41Y	OncoKB: Unknown, level NA, resistance NA;CIViC: NA;CancerHotspot: no;3DHotspot: no			MutationAssessor: NA;SIFT: NA;Polyphen-2: NA;AlphaMissense: NA	Missense_Mutation	SNP	Diploid	Somatic	NA	BCM	3	36996623	36996623	G	T	3:g.36996623G>T	ENST00000231790.8:c.121G>T	0.12		14	104			830			Likely_pathogenic			80	5th	Colon	0	-29554	1158	39.9776	0:DiseaseFree	Colon Adenocarcinoma		0.0005	C18.2	NO	8140-03-01	COAD
PMS2	Colon Adenocarcinoma (TCGA, GDC)	TCGA-AA-A01R-01	Colon Adenocarcinoma	Colon Adenocarcinoma	R211*	OncoKB: Likely Oncogenic, level NA, resistance NA;CIViC: NA;CancerHotspot: no;3DHotspot: no			MutationAssessor: NA;SIFT: NA;Polyphen-2: NA;AlphaMissense: NA	Nonsense_Mutation	SNP	Diploid	Somatic	NA	BCM	7	5999182	5999182	G	A	7:g.5999182G>A	ENST00000265849.12:c.631C>T	0.32		70	152			1571			Pathogenic			47	5th	Colon	29	-17289		40.9639	0:DiseaseFree	Colon Mucinous Adenocarcinoma		01:59:13.920000	C18.2	NO	8480-03-01	COAD
PMS2	Colon Adenocarcinoma (TCGA, GDC)	TCGA-AA-A01R-01	Colon Adenocarcinoma	Colon Adenocarcinoma	D756N	OncoKB: Unknown, level NA, resistance NA;CIViC: NA;CancerHotspot: no;3DHotspot: no			MutationAssessor: NA;SIFT: NA;Polyphen-2: NA;AlphaMissense: NA	Missense_Mutation	SNP	Diploid	Somatic	NA	BCM	7	5978605	5978605	C	T	7:g.5978605C>T	ENST00000265849.12:c.2266G>A	0.17		120	575			1571			Conflicting_classifications_of_pathogenicity(Uncertain_significance(6)|Likely_benign(1))			47	5th	Colon	29	-17289		40.9639	0:DiseaseFree	Colon Mucinous Adenocarcinoma		01:59:13.920000	C18.2	NO	8480-03-01	COAD
MSH6	Colon Adenocarcinoma (TCGA, GDC)	TCGA-AA-A01R-01	Colon Adenocarcinoma	Colon Adenocarcinoma	R248*	OncoKB: Likely Oncogenic, level NA, resistance NA;CIViC: NA;CancerHotspot: no;3DHotspot: no			MutationAssessor: NA;SIFT: NA;Polyphen-2: NA;AlphaMissense: NA	Nonsense_Mutation	SNP	Diploid	Somatic	NA	BCM	2	47798725	47798725	C	T	2:g.47798725C>T	ENST00000234420.11:c.742C>T	0.4		28	42			1571			Pathogenic			47	5th	Colon	29	-17289		40.9639	0:DiseaseFree	Colon Mucinous Adenocarcinoma		01:59:13.920000	C18.2	NO	8480-03-01	COAD
MLH1	Colon Adenocarcinoma (TCGA, GDC)	TCGA-AA-A02J-01	Colon Adenocarcinoma	Colon Adenocarcinoma	E703A	OncoKB: Unknown, level NA, resistance NA;CIViC: NA;CancerHotspot: no;3DHotspot: no			MutationAssessor: NA;SIFT: NA;Polyphen-2: NA;AlphaMissense: NA	Missense_Mutation	SNP	Diploid	Somatic	NA	WUGSC	3	37050490	37050490	A	C	3:g.37050490A>C	ENST00000231790.8:c.2108A>C	0.34		32	61			100			Uncertain_significance			70	6th	Colon		-25749	153			Colon Adenocarcinoma		0.1779	C18.7	NO	8140-03-01	COAD
MSH6	Colon Adenocarcinoma (TCGA, GDC)	TCGA-AA-A02R-01	Colon Adenocarcinoma	Colon Adenocarcinoma	R1024W	OncoKB: Unknown, level NA, resistance NA;CIViC: NA;CancerHotspot: no;3DHotspot: no			MutationAssessor: NA;SIFT: NA;Polyphen-2: NA;AlphaMissense: NA	Missense_Mutation	SNP	Diploid	Somatic	NA	WUGSC	2	47801053	47801053	C	T	2:g.47801053C>T	ENST00000234420.11:c.3070C>T	0.36		96	169			1083			Conflicting_classifications_of_pathogenicity(Uncertain_significance(9)|Likely_benign(1))			84	6th	Colon		-30834	670			Colon Adenocarcinoma		01:06:40.320000	C18.0	NO	8140-03-01	COAD
MSH2	Colon Adenocarcinoma (TCGA, GDC)	TCGA-AD-6889-01	Colon Adenocarcinoma	Colon Adenocarcinoma	A739T	OncoKB: Unknown, level NA, resistance NA;CIViC: NA;CancerHotspot: no;3DHotspot: no			MutationAssessor: NA;SIFT: NA;Polyphen-2: NA;AlphaMissense: NA	Missense_Mutation	SNP	Diploid	Somatic	NA	BCM	2	47478276	47478276	G	A	2:g.47478276G>A	ENST00000233146.7:c.2215G>A	0.31		22	49			1564			Uncertain_significance				6th	Colon	1720		2532	17.819	0:DiseaseFree	Colon Adenocarcinoma		00:01:09.120000	C18.2	NO	8140-03-01	COAD
MLH1	Colon Adenocarcinoma (TCGA, GDC)	TCGA-AD-6889-01	Colon Adenocarcinoma	Colon Adenocarcinoma	Q197Tfs*7	OncoKB: Likely Oncogenic, level_3b, resistance NA;CIViC: NA;CancerHotspot: no;3DHotspot: no			MutationAssessor: NA;SIFT: NA;Polyphen-2: NA;AlphaMissense: NA	Frame_Shift_Ins	INS	Diploid	Somatic	NA	BCM	3	37011856	37011857	-	A	3:g.37011856_37011857insA	ENST00000231790.8:c.588dup	0.39		59	91			1564			Pathogenic				6th	Colon	1720		2532	17.819	0:DiseaseFree	Colon Adenocarcinoma		00:01:09.120000	C18.2	NO	8140-03-01	COAD
MSH6	Colon Adenocarcinoma (TCGA, GDC)	TCGA-AD-6890-01	Colon Adenocarcinoma	Colon Adenocarcinoma	H130N	OncoKB: Unknown, level NA, resistance NA;CIViC: NA;CancerHotspot: no;3DHotspot: no			MutationAssessor: NA;SIFT: NA;Polyphen-2: NA;AlphaMissense: NA	Missense_Mutation	SNP	Diploid	Somatic	NA	BCM	2	47791054	47791054	C	A	2:g.47791054C>A	ENST00000234420.11:c.388C>A	0.24		26	82			87						65	7th	Colon	24	-23769		13.019	1:Recurred/Progressed	Colon Adenocarcinoma		04:29:34.080000	C18.2	NO	8140-03-01	COAD
MSH6	Colon Adenocarcinoma (TCGA, GDC)	TCGA-AD-6895-01	Colon Adenocarcinoma	Colon Adenocarcinoma	F1088Lfs*5	OncoKB: Likely Oncogenic, level NA, resistance NA;CIViC: NA;CancerHotspot: no;3DHotspot: no			MutationAssessor: NA;SIFT: NA;Polyphen-2: NA;AlphaMissense: NA	Frame_Shift_Ins	INS	Diploid	Somatic	NA	BCM	2	47803500	47803501	-	C	2:g.47803500_47803501insC	ENST00000234420.11:c.3261dup	0.21		28	104			1422			Pathogenic			84	7th	Colon	22	-30879		17.8519	0:DiseaseFree	Colon Adenocarcinoma	NOT HISPANIC OR LATINO	00:02:52.800000	C18.0	NO	8140-03-01	COAD
MLH1	Colon Adenocarcinoma (TCGA, GDC)	TCGA-AD-A5EJ-01	Colon Adenocarcinoma	Colon Adenocarcinoma	K196Nfs*6	OncoKB: Likely Oncogenic, level_3b, resistance NA;CIViC: NA;CancerHotspot: no;3DHotspot: no			MutationAssessor: NA;SIFT: NA;Polyphen-2: NA;AlphaMissense: NA	Frame_Shift_Del	DEL	Diploid	Somatic	NA	BCM	3	37011857	37011857	A	-	3:g.37011857del	ENST00000231790.8:c.588del	0.23		13	43			1393			Pathogenic			74	7th	Colon	0	-27180				Colon Adenocarcinoma	NOT HISPANIC OR LATINO	00:16:24.960000	C18.0	NO	8140-03-01	COAD
MSH2	Colon Adenocarcinoma (TCGA, GDC)	TCGA-AZ-4315-01	Colon Adenocarcinoma	Colon Adenocarcinoma	E580*	OncoKB: Likely Oncogenic, level NA, resistance NA;CIViC: NA;CancerHotspot: no;3DHotspot: no			MutationAssessor: NA;SIFT: NA;Polyphen-2: NA;AlphaMissense: NA	Nonsense_Mutation	SNP	Diploid	Somatic	NA	BCM	2	47471041	47471041	G	T	2:g.47471041G>T	ENST00000233146.7:c.1738G>T	0.33		60	124			5555			Pathogenic			61		Colon	1334	-22340		12.4601	0:DiseaseFree	Colon Adenocarcinoma	NOT HISPANIC OR LATINO	00:01:52.320000	C18.0	NO	8140-03-01	COAD
MSH2	Colon Adenocarcinoma (TCGA, GDC)	TCGA-AZ-4315-01	Colon Adenocarcinoma	Colon Adenocarcinoma	K334T	OncoKB: Unknown, level NA, resistance NA;CIViC: NA;CancerHotspot: no;3DHotspot: no			MutationAssessor: NA;SIFT: NA;Polyphen-2: NA;AlphaMissense: NA	Missense_Mutation	SNP	Diploid	Somatic	NA	BCM	2	47416354	47416354	A	C	2:g.47416354A>C	ENST00000233146.7:c.1001A>C	0.22		10	36			5555						61		Colon	1334	-22340		12.4601	0:DiseaseFree	Colon Adenocarcinoma	NOT HISPANIC OR LATINO	00:01:52.320000	C18.0	NO	8140-03-01	COAD
MSH6	Colon Adenocarcinoma (TCGA, GDC)	TCGA-AZ-4315-01	Colon Adenocarcinoma	Colon Adenocarcinoma	M875I	OncoKB: Unknown, level NA, resistance NA;CIViC: NA;CancerHotspot: no;3DHotspot: no			MutationAssessor: NA;SIFT: NA;Polyphen-2: NA;AlphaMissense: NA	Missense_Mutation	SNP	Diploid	Somatic	NA	BCM	2	47800608	47800608	G	T	2:g.47800608G>T	ENST00000234420.11:c.2625G>T	0.38		21	34			5555						61		Colon	1334	-22340		12.4601	0:DiseaseFree	Colon Adenocarcinoma	NOT HISPANIC OR LATINO	00:01:52.320000	C18.0	NO	8140-03-01	COAD
MLH1	Colon Adenocarcinoma (TCGA, GDC)	TCGA-AZ-4614-01	Colon Adenocarcinoma	Colon Adenocarcinoma	R205S	OncoKB: Unknown, level NA, resistance NA;CIViC: NA;CancerHotspot: no;3DHotspot: no			MutationAssessor: NA;SIFT: NA;Polyphen-2: NA;AlphaMissense: NA	Missense_Mutation	SNP	Diploid	Somatic	NA	BCM	3	37012037	37012037	G	T	3:g.37012037G>T	ENST00000231790.8:c.615G>T	0.76		81	26			145						71		Colon		-26267	172	12.5916	0:DiseaseFree	Colon Adenocarcinoma	NOT HISPANIC OR LATINO	0.3916	C18.0	NO	8140-03-01	COAD
MSH2	Colon Adenocarcinoma (TCGA, GDC)	TCGA-AZ-4681-01	Colon Adenocarcinoma	Colon Adenocarcinoma	N799S	OncoKB: Unknown, level NA, resistance NA;CIViC: NA;CancerHotspot: no;3DHotspot: no			MutationAssessor: NA;SIFT: NA;Polyphen-2: NA;AlphaMissense: NA	Missense_Mutation	SNP	Diploid	Somatic	NA	BCM	2	47478457	47478457	A	G	2:g.47478457A>G	ENST00000233146.7:c.2396A>G	0.41		41	59			66			Uncertain_significance			79	6th	Colon	2180	-28906		12.756	0:DiseaseFree	Colon Adenocarcinoma	NOT HISPANIC OR LATINO	05:43:43.680000	C18.2	NO	8140-03-01	COAD
MSH6	Colon Adenocarcinoma (TCGA, GDC)	TCGA-AZ-6598-01	Colon Adenocarcinoma	Colon Adenocarcinoma	L1332S	OncoKB: Unknown, level NA, resistance NA;CIViC: NA;CancerHotspot: no;3DHotspot: no			MutationAssessor: NA;SIFT: NA;Polyphen-2: NA;AlphaMissense: NA	Missense_Mutation	SNP	Diploid	Somatic	NA	BCM	2	47806645	47806645	T	C	2:g.47806645T>C	ENST00000234420.11:c.3995T>C	0.32		7	15			2167			Uncertain_significance			77	5th	Colon		-28182	1503	85.4456	0:DiseaseFree	Colon Adenocarcinoma	NOT HISPANIC OR LATINO	06:24:02.880000	C18.2	NO	8140-03-01	COAD
MSH6	Colon Adenocarcinoma (TCGA, GDC)	TCGA-AZ-6601-01	Colon Adenocarcinoma	Colon Adenocarcinoma	G1105Wfs*3	OncoKB: Likely Oncogenic, level NA, resistance NA;CIViC: NA;CancerHotspot: no;3DHotspot: no			MutationAssessor: NA;SIFT: NA;Polyphen-2: NA;AlphaMissense: NA	Frame_Shift_Ins	INS	Diploid	Somatic	NA	BCM	2	47803552	47803553	-	T	2:g.47803552_47803553insT	ENST00000234420.11:c.3312dup	0.2		22	90			1702			Pathogenic			68	5th	Colon		-25082	3042			Colon Adenocarcinoma	NOT HISPANIC OR LATINO	00:59:36.960000	C18.7	NO	8140-03-01	COAD
MLH1	Colon Adenocarcinoma (TCGA, GDC)	TCGA-AZ-6601-01	Colon Adenocarcinoma	Colon Adenocarcinoma	R385C	OncoKB: Likely Neutral, level NA, resistance NA;CIViC: NA;CancerHotspot: no;3DHotspot: no			MutationAssessor: NA;SIFT: NA;Polyphen-2: NA;AlphaMissense: NA	Missense_Mutation	SNP	Diploid	Somatic	NA	BCM	3	37025751	37025751	C	T	3:g.37025751C>T	ENST00000231790.8:c.1153C>T	0.19		13	54			1702			Conflicting_classifications_of_pathogenicity(Uncertain_significance(9)|Likely_benign(3))			68	5th	Colon		-25082	3042			Colon Adenocarcinoma	NOT HISPANIC OR LATINO	00:59:36.960000	C18.7	NO	8140-03-01	COAD
MSH2	Colon Adenocarcinoma (TCGA, GDC)	TCGA-CA-6717-01	Colon Adenocarcinoma	Colon Adenocarcinoma	I192V	OncoKB: Unknown, level NA, resistance NA;CIViC: NA;CancerHotspot: no;3DHotspot: no			MutationAssessor: NA;SIFT: NA;Polyphen-2: NA;AlphaMissense: NA	Missense_Mutation	SNP	Diploid	Somatic	NA	BCM	2	47410301	47410301	A	G	2:g.47410301A>G	ENST00000233146.7:c.574A>G	0.26		17	48			7289						57	6th	Colon	10	-20984		26.0381	0:DiseaseFree	Colon Mucinous Adenocarcinoma	NOT HISPANIC OR LATINO	00:00:00	C18.2	NO	8480-03-01	COAD
MSH6	Colon Adenocarcinoma (TCGA, GDC)	TCGA-CA-6717-01	Colon Adenocarcinoma	Colon Adenocarcinoma	R732Q	OncoKB: Unknown, level NA, resistance NA;CIViC: NA;CancerHotspot: no;3DHotspot: no			MutationAssessor: NA;SIFT: NA;Polyphen-2: NA;AlphaMissense: NA	Missense_Mutation	SNP	Diploid	Somatic	NA	BCM	2	47800178	47800178	G	A	2:g.47800178G>A	ENST00000234420.11:c.2195G>A	0.23		22	72			7289			Conflicting_classifications_of_pathogenicity(Uncertain_significance(5)|Likely_benign(1))			57	6th	Colon	10	-20984		26.0381	0:DiseaseFree	Colon Mucinous Adenocarcinoma	NOT HISPANIC OR LATINO	00:00:00	C18.2	NO	8480-03-01	COAD
MLH1	Colon Adenocarcinoma (TCGA, GDC)	TCGA-CA-6719-01	Colon Adenocarcinoma	Colon Adenocarcinoma	R385H	OncoKB: Unknown, level NA, resistance NA;CIViC: NA;CancerHotspot: no;3DHotspot: no			MutationAssessor: NA;SIFT: NA;Polyphen-2: NA;AlphaMissense: NA	Missense_Mutation	SNP	Diploid	Somatic	NA	BCM	3	37025752	37025752	G	A	3:g.37025752G>A	ENST00000231790.8:c.1154G>A	0.44		21	27			95			Conflicting_classifications_of_pathogenicity(Uncertain_significance(13)|Benign(1)|Likely_benign(1))			77	6th	Colon	41	-28343		27.0244	0:DiseaseFree	Colon Adenocarcinoma	NOT HISPANIC OR LATINO	0.4801	C18.6	NO	8140-03-01	COAD
MSH6	Colon Adenocarcinoma (TCGA, GDC)	TCGA-CK-4951-01	Colon Adenocarcinoma	Colon Adenocarcinoma	P233S	OncoKB: Unknown, level NA, resistance NA;CIViC: NA;CancerHotspot: no;3DHotspot: no			MutationAssessor: NA;SIFT: NA;Polyphen-2: NA;AlphaMissense: NA	Missense_Mutation	SNP	Diploid	Somatic	NA	BCM	2	47798680	47798680	C	T	2:g.47798680C>T	ENST00000234420.11:c.697C>T	0.32		6	13			3599			Uncertain_significance			79	6th	Colon	1492	-28982	2134			Colon Mucinous Adenocarcinoma	NOT HISPANIC OR LATINO	00:04:36.480000	C18.0	NO	8480-03-01	COAD
PMS2	Colon Adenocarcinoma (TCGA, GDC)	TCGA-CK-5913-01	Colon Adenocarcinoma	Colon Adenocarcinoma	V475M	OncoKB: Unknown, level NA, resistance NA;CIViC: NA;CancerHotspot: no;3DHotspot: no			MutationAssessor: NA;SIFT: NA;Polyphen-2: NA;AlphaMissense: NA	Missense_Mutation	SNP	Diploid	Somatic	NA	BCM	7	5987342	5987342	C	T	7:g.5987342C>T	ENST00000265849.12:c.1423G>A	0.38		47	76			744			Conflicting_classifications_of_pathogenicity(Uncertain_significance(3)|Likely_benign(1))			58	6th	Colon	853	-21399				Colon Adenocarcinoma	NOT HISPANIC OR LATINO	01:24:40.320000	C18.2	NO	8140-03-01	COAD
MLH1	Colon Adenocarcinoma (TCGA, GDC)	TCGA-CM-4746-01	Colon Adenocarcinoma	Colon Adenocarcinoma	N287Tfs*10	OncoKB: Likely Oncogenic, level_3b, resistance NA;CIViC: NA;CancerHotspot: no;3DHotspot: no			MutationAssessor: NA;SIFT: NA;Polyphen-2: NA;AlphaMissense: NA	Frame_Shift_Del	DEL	Diploid	Somatic	NA	BCM	3	37017571	37017571	A	-	3:g.37017571del	ENST00000231790.8:c.860del	0.3		34	79			674			Pathogenic			61		Colon	699	-22403				Colon Adenocarcinoma	NOT HISPANIC OR LATINO	02:55:40.800000	C18.7	NO	8140-03-01	COAD
MSH2	Colon Adenocarcinoma (TCGA, GDC)	TCGA-CM-4746-01	Colon Adenocarcinoma	Colon Adenocarcinoma	Q518Vfs*10	OncoKB: Likely Oncogenic, level NA, resistance NA;CIViC: NA;CancerHotspot: no;3DHotspot: no			MutationAssessor: NA;SIFT: NA;Polyphen-2: NA;AlphaMissense: NA	Frame_Shift_Del	DEL	Diploid	Somatic	NA	BCM	2	47466697	47466698	CA	-	2:g.47466697_47466698del	ENST00000233146.7:c.1552_1553del	0.47		36	40			674			Pathogenic			61		Colon	699	-22403				Colon Adenocarcinoma	NOT HISPANIC OR LATINO	02:55:40.800000	C18.7	NO	8140-03-01	COAD
MLH1	Colon Adenocarcinoma (TCGA, GDC)	TCGA-CM-5348-01	Colon Adenocarcinoma	Colon Adenocarcinoma	E53D	OncoKB: Unknown, level NA, resistance NA;CIViC: NA;CancerHotspot: no;3DHotspot: no			MutationAssessor: NA;SIFT: NA;Polyphen-2: NA;AlphaMissense: NA	Missense_Mutation	SNP	Diploid	Somatic	NA	BCM	3	36996661	36996661	G	C	3:g.36996661G>C	ENST00000231790.8:c.159G>C	0.2		28	109			139						72	7th	Colon	393	-26543				Colon Adenocarcinoma	NOT HISPANIC OR LATINO	0.2303	C18.0	NO	8140-03-01	COAD
MSH2	Colon Adenocarcinoma (TCGA, GDC)	TCGA-CM-6162-01	Colon Adenocarcinoma	Colon Adenocarcinoma	M813Nfs*11	OncoKB: Likely Oncogenic, level NA, resistance NA;CIViC: NA;CancerHotspot: no;3DHotspot: no			MutationAssessor: NA;SIFT: NA;Polyphen-2: NA;AlphaMissense: NA	Frame_Shift_Ins	INS	Diploid	Somatic	NA	BCM	2	47478497	47478498	-	A	2:g.47478497_47478498insA	ENST00000233146.7:c.2437dup	0.16		29	154			908			Pathogenic			48	7th	Colon	212	-17624		56.0871	0:DiseaseFree	Colon Mucinous Adenocarcinoma	NOT HISPANIC OR LATINO	00:00:43.200000	C18.2	NO	8480-03-01	COAD
PMS2	Colon Adenocarcinoma (TCGA, GDC)	TCGA-CM-6168-01	Colon Adenocarcinoma	Colon Adenocarcinoma	G750C	OncoKB: Unknown, level NA, resistance NA;CIViC: NA;CancerHotspot: no;3DHotspot: no			MutationAssessor: NA;SIFT: NA;Polyphen-2: NA;AlphaMissense: NA	Missense_Mutation	SNP	Diploid	Somatic	NA	BCM	7	5978623	5978623	C	A	7:g.5978623C>A	ENST00000265849.12:c.2248G>T	0.14		48	297			180			Uncertain_significance			84	7th	Colon	181	-30834		25.4792	0:DiseaseFree	Colon Adenocarcinoma	NOT HISPANIC OR LATINO	03:53:51.360000	C18.2	NO	8140-03-01	COAD
MLH1	Colon Adenocarcinoma (TCGA, GDC)	TCGA-CM-6171-01	Colon Adenocarcinoma	Colon Adenocarcinoma	R497Gfs*11	OncoKB: Likely Oncogenic, level_3b, resistance NA;CIViC: NA;CancerHotspot: no;3DHotspot: no			MutationAssessor: NA;SIFT: NA;Polyphen-2: NA;AlphaMissense: NA	Frame_Shift_Del	DEL	Diploid	Somatic	NA	BCM	3	37028858	37028858	C	-	3:g.37028858del	ENST00000231790.8:c.1489del	0.3		54	128			1076			Pathogenic			77	7th	Colon	182	-28307				Colon Adenocarcinoma	NOT HISPANIC OR LATINO	01:45:41.760000	C18.2	NO	8140-03-01	COAD
MLH1	Colon Adenocarcinoma (TCGA, GDC)	TCGA-CM-6674-01	Colon Adenocarcinoma	Colon Adenocarcinoma	R265Vfs*3	OncoKB: Likely Oncogenic, level_3b, resistance NA;CIViC: NA;CancerHotspot: no;3DHotspot: no			MutationAssessor: NA;SIFT: NA;Polyphen-2: NA;AlphaMissense: NA	Frame_Shift_Del	DEL	Diploid	Somatic	NA	BCM	3	37017508	37017508	C	-	3:g.37017508del	ENST00000231790.8:c.793del	0.2		26	103			782			Pathogenic/Likely_pathogenic			39	7th	Colon	150	-14368				Colon Adenocarcinoma	NOT HISPANIC OR LATINO	00:00:08.640000	C18.3	NO	8140-03-01	COAD
MLH1	Colon Adenocarcinoma (TCGA, GDC)	TCGA-D5-6530-01	Colon Adenocarcinoma	Colon Adenocarcinoma	G67R	OncoKB: Likely Oncogenic, level_3b, resistance NA;CIViC: diagnosticCount: 0, predictiveCount: 0, prognosticCount: 0, predisposingCount: 0, oncogenicCount: 1, functionalCount: 0;CancerHotspot: no;3DHotspot: no			MutationAssessor: NA;SIFT: NA;Polyphen-2: NA;AlphaMissense: NA	Missense_Mutation	SNP	Diploid	Somatic	NA	BCM	3	36996701	36996701	G	A	3:g.36996701G>A	ENST00000231790.8:c.199G>A	0.74		153	54			971			Pathogenic			53	7th	Colon	271	-19591				Colon Adenocarcinoma	NOT HISPANIC OR LATINO	00:11:13.920000	C18.0	NO	8140-03-01	COAD
MSH2	Colon Adenocarcinoma (TCGA, GDC)	TCGA-D5-6930-01	Colon Adenocarcinoma	Colon Adenocarcinoma	R711*	OncoKB: Likely Oncogenic, level NA, resistance NA;CIViC: NA;CancerHotspot: no;3DHotspot: no			MutationAssessor: NA;SIFT: NA;Polyphen-2: NA;AlphaMissense: NA	Nonsense_Mutation	SNP	Diploid	Somatic	NA	BCM	2	47476492	47476492	C	T	2:g.47476492C>T	ENST00000233146.7:c.2131C>T	0.31		18	41			1083			Pathogenic			67	7th	Colon	46	-24764				Colon Mucinous Adenocarcinoma	NOT HISPANIC OR LATINO	00:01:52.320000	C18.0	NO	8480-03-01	COAD
MSH6	Colon Adenocarcinoma (TCGA, GDC)	TCGA-D5-6930-01	Colon Adenocarcinoma	Colon Adenocarcinoma	R1076H	OncoKB: Unknown, level NA, resistance NA;CIViC: NA;CancerHotspot: no;3DHotspot: no			MutationAssessor: NA;SIFT: NA;Polyphen-2: NA;AlphaMissense: NA	Missense_Mutation	SNP	Diploid	Somatic	NA	BCM	2	47803474	47803474	G	A	2:g.47803474G>A	ENST00000234420.11:c.3227G>A	0.13		27	175			1083			Conflicting_classifications_of_pathogenicity(Likely_pathogenic(6)|Uncertain_significance(2))			67	7th	Colon	46	-24764				Colon Mucinous Adenocarcinoma	NOT HISPANIC OR LATINO	00:01:52.320000	C18.0	NO	8480-03-01	COAD
PMS2	Colon Adenocarcinoma (TCGA, GDC)	TCGA-D5-6931-01	Colon Adenocarcinoma	Colon Adenocarcinoma	L345P	OncoKB: Unknown, level NA, resistance NA;CIViC: NA;CancerHotspot: no;3DHotspot: no			MutationAssessor: NA;SIFT: NA;Polyphen-2: NA;AlphaMissense: NA	Missense_Mutation	SNP	Diploid	Somatic	NA	BCM	7	5989910	5989910	A	G	7:g.5989910A>G	ENST00000265849.12:c.1034T>C	0.2		17	68			249						77	7th	Colon	43	-28292				Colon Adenocarcinoma	NOT HISPANIC OR LATINO	04:14:18.240000	C18.9	NO	8140-03-01	COAD
MSH6	Colon Adenocarcinoma (TCGA, GDC)	TCGA-DM-A1HB-01	Colon Adenocarcinoma	Colon Adenocarcinoma	G1105Wfs*3	OncoKB: Likely Oncogenic, level NA, resistance NA;CIViC: NA;CancerHotspot: no;3DHotspot: no			MutationAssessor: NA;SIFT: NA;Polyphen-2: NA;AlphaMissense: NA	Frame_Shift_Ins	INS	Diploid	Somatic	NA	BCM	2	47803552	47803553	-	T	2:g.47803552_47803553insT	ENST00000234420.11:c.3312dup	0.27		78	214			1045			Pathogenic			75		Colon	3786	-27708		34.4215	0:DiseaseFree		NOT HISPANIC OR LATINO	00:00:34.560000	C18.4	NO	8480-03-01	COAD
MSH2	Colon Adenocarcinoma (TCGA, GDC)	TCGA-G4-6320-01	Colon Adenocarcinoma	Colon Adenocarcinoma	N566Ifs*24	OncoKB: Likely Oncogenic, level NA, resistance NA;CIViC: NA;CancerHotspot: no;3DHotspot: no			MutationAssessor: NA;SIFT: NA;Polyphen-2: NA;AlphaMissense: NA	Frame_Shift_Del	DEL	Diploid	Somatic	NA	BCM	2	47470996	47470996	A	-	2:g.47470996del	ENST00000233146.7:c.1697del	0.2		128	502			918			Pathogenic			73	6th	Colon	678	-26840		21.8957	0:DiseaseFree	Colon Adenocarcinoma	NOT HISPANIC OR LATINO	03:15:24.480000	C18.3	NO	8140-03-01	COAD
MSH6	Colon Adenocarcinoma (TCGA, GDC)	TCGA-NH-A5IV-01	Colon Adenocarcinoma	Colon Adenocarcinoma	R248Tfs*8	OncoKB: Likely Oncogenic, level NA, resistance NA;CIViC: NA;CancerHotspot: no;3DHotspot: no			MutationAssessor: NA;SIFT: NA;Polyphen-2: NA;AlphaMissense: NA	Frame_Shift_Ins	INS	Diploid	Somatic	NA	BCM	2	47798717	47798718	-	A	2:g.47798717_47798718insA	ENST00000234420.11:c.741dup	0.26		12	34			2196			Pathogenic/Likely_pathogenic			89	7th	Colon	0	-32872				Colon Adenocarcinoma	NOT HISPANIC OR LATINO	00:01:17.760000	C18.4	NO	8140-03-01	COAD
MSH2	Colon Adenocarcinoma (TCGA, GDC)	TCGA-WS-AB45-01	Colon Adenocarcinoma	Colon Adenocarcinoma	R382Ifs*26	OncoKB: Likely Oncogenic, level NA, resistance NA;CIViC: NA;CancerHotspot: no;3DHotspot: no			MutationAssessor: NA;SIFT: NA;Polyphen-2: NA;AlphaMissense: NA	Frame_Shift_Del	DEL	Diploid	Somatic	NA	BCM	2	47429809	47429821	CGTCGATTCCCAG	-	2:g.47429809_47429821del	ENST00000233146.7:c.1144_1156del	0.22		62	221			2325							6th	Colon	2038					Colon Mucinous Adenocarcinoma	NOT HISPANIC OR LATINO	00:18:17.280000	C18.0	NO	8480-03-01	COAD
MSH6	Colon Adenocarcinoma (TCGA, GDC)	TCGA-WS-AB45-01	Colon Adenocarcinoma	Colon Adenocarcinoma	C1241W	OncoKB: Unknown, level NA, resistance NA;CIViC: NA;CancerHotspot: no;3DHotspot: no			MutationAssessor: NA;SIFT: NA;Polyphen-2: NA;AlphaMissense: NA	Missense_Mutation	SNP	Diploid	Somatic	NA	BCM	2	47806280	47806280	T	G	2:g.47806280T>G	ENST00000234420.11:c.3723T>G	0.15		21	123			2325							6th	Colon	2038					Colon Mucinous Adenocarcinoma	NOT HISPANIC OR LATINO	00:18:17.280000	C18.0	NO	8480-03-01	COAD
PMS2	Colon Adenocarcinoma (TCGA, GDC)	TCGA-WS-AB45-01	Colon Adenocarcinoma	Colon Adenocarcinoma	A854T	OncoKB: Unknown, level NA, resistance NA;CIViC: NA;CancerHotspot: no;3DHotspot: no			MutationAssessor: NA;SIFT: NA;Polyphen-2: NA;AlphaMissense: NA	Missense_Mutation	SNP	Gain	Somatic	NA	BCM	7	5973428	5973428	C	T	7:g.5973428C>T	ENST00000265849.12:c.2560G>A	0.06		31	488			2325			Conflicting_classifications_of_pathogenicity(Uncertain_significance(4)|Likely_benign(1))				6th	Colon	2038					Colon Mucinous Adenocarcinoma	NOT HISPANIC OR LATINO	00:18:17.280000	C18.0	NO	8480-03-01	COAD
[truncated: 22 more columns]
